# Supplementary material for: Emerging Role of Oxidative Stress on EGFR and OGG1-BER Cross-Regulation: Implications in Thyroid Physiopathology
Source: Cells. 2022 Feb 26;11(5):822. doi: 10.3390/cells11050822 (PMC8909339; doi:10.3390/cells11050822)
Supplement: Supplementary file 1 [file cells-11-00822-s001.zip]

Archive with 1 entries (1 files):
- cells-1511929-supplementary.pdf
